# Supplementary material for: The Association between ADHD and Environmental Chemicals—A Scoping Review
Source: Int J Environ Res Public Health. 2022 Mar 1;19(5):2849. doi: 10.3390/ijerph19052849 (PMC8910189; doi:10.3390/ijerph19052849)
Supplement: Supplementary file 1 [file ijerph-19-02849-s001.zip]

Archive with 1 entries (1 files):
- ijerph-1576914-supplementary.pdf
